# Supplementary material for: Improved Outcomes in Patients with 22q11.2 Deletion Syndrome and Diagnosis of Interrupted Aortic Arch Prior to Birth Hospital Discharge, a Retrospective Study
Source: Genes (Basel). 2022 Dec 24;14(1):62. doi: 10.3390/genes14010062 (PMC9859187; doi:10.3390/genes14010062)
Supplement: Supplementary file 1 [file genes-14-00062-s001.zip]

Archive with 1 entries (1 files):
- genes-2000876-supplementary.pdf
